# Supplementary material for: Leveraging Communication to Combat Antibiotic Resistance: A Longitudinal Test of a Video-Based Intervention to Improve Providers’ Stewardship Skills
Source: Antibiotics (Basel). 2025 Dec 15;14(12):1270. doi: 10.3390/antibiotics14121270 (PMC12730130; doi:10.3390/antibiotics14121270)
Supplement: Supplementary file 1 [file antibiotics-14-01270-s001.zip]

Archive with 1 entries (1 files):
- antibiotics-4024680-supplementary.pdf
